# Supplementary material for: CRISPR interference for sequence-specific regulation of fibroblast growth factor receptor A in Schistosoma mansoni
Source: Front Immunol. 2023 Jan 13;13:1105719. doi: 10.3389/fimmu.2022.1105719 (PMC9880433; doi:10.3389/fimmu.2022.1105719)
Supplement: Supplementary file 1 [file Table_1.xlsx]

## Sheet: Sheet1
Supplementary Table 1 Behavioral assay of miracidia hatched from SmfgfrA-repressed eggs
Groups (10 assays / group)	Average swimming velocity [mm/s]	Average Duration [s]	Average Tortuosity
Miracidia hatched from wild-type eggs	1.32319	2.85556	41.8329
	1.40142	2.45959	35.8939
	1.34447	2.6825	39.2371
	1.30513	2.84583	41.6873
	1.37545	2.55951	37.3925
	1.33292	2.57833	37.6747
	1.36833	2.64348	38.6521
	1.47197	2.37778	34.6666
	1.4335	2.40067	35.01
	1.38563	2.8124	41.1859
Miracidia hatched from NC-treated eggs	1.38077	3.33197	48.9792
	1.3745	2.53037	36.9555
	1.43078	1.99048	28.8572
	1.3488	2.43125	35.4688
	1.39041	2.78421	40.7632
	1.49694	3.17333	46.5991
	1.4022	2.87143	42.0719
	1.48707	2.33131	33.9696
	1.45263	2.72203	39.8304
	1.39757	2.68485	39.2725
Miracidia hatched from i5-treated eggs	1.29103	4.09333	60.4021
	1.27684	3.30698	48.6042
	1.31479	2.47467	36.1207
	1.00519	3.62083	53.3152
	1.38043	3.48636	51.2977
	1.19852	3.92727	57.9078
	1.19934	2.83852	41.5775
	1.35685	3.07368	45.1056
	1.32612	2.77231	40.5847
	1.15555	3.35342	49.3019
